# Supplementary material for: Incidence, Risk Factors, and Consequences of Post-Traumatic Stress Disorder Symptoms in Survivors of COVID-19-Related ARDS
Source: Int J Environ Res Public Health. 2023 Apr 13;20(8):5504. doi: 10.3390/ijerph20085504 (PMC10138688; doi:10.3390/ijerph20085504)
Supplement: Supplementary file 1 [file ijerph-20-05504-s001.zip]

Archive with 1 entries (1 files):
- ijerph-2119073-supplementary.pdf
